# Supplementary material for: Physicians’ Perceptions of and Barriers to Cardiopulmonary Rehabilitation for Heart Failure Patients in Saudi Arabia: A Cross-Sectional Study
Source: Int J Environ Res Public Health. 2022 Nov 17;19(22):15208. doi: 10.3390/ijerph192215208 (PMC9690397; doi:10.3390/ijerph192215208)
Supplement: Supplementary file 1 [file ijerph-19-15208-s001.zip]

Archive with 1 entries (1 files):
- ijerph-1940811-supplementary.pdf
